# Supplementary material for: Eph/Ephrin Promotes the Adhesion of Liver Tissue-Resident Macrophages to a Mimicked Surface of Liver Sinusoidal Endothelial Cells
Source: Biomedicines. 2022 Dec 12;10(12):3234. doi: 10.3390/biomedicines10123234 (PMC9775184; doi:10.3390/biomedicines10123234)
Supplement: Supplementary file 1 [file biomedicines-10-03234-s001.zip]

Archive with 9 entries (8 files):
- Suppl tables_Liver-M├╕_Ogawa/
- Suppl tables_Liver-M├╕_Ogawa/Suppl_Table_S4_Liver M├╕_FCM_vfa.xlsx
- __MACOSX/Suppl tables_Liver-M├╕_Ogawa/._Suppl_Table_S4_Liver M├╕_FCM_vfa.xlsx
- Suppl tables_Liver-M├╕_Ogawa/Suppl_Table S1_Primers_ Liver M├╕.xlsx
- __MACOSX/Suppl tables_Liver-M├╕_Ogawa/._Suppl_Table S1_Primers_ Liver M├╕.xlsx
- Suppl tables_Liver-M├╕_Ogawa/Suppl_Table S2_Primers_ Liver M├╕.xlsx
- __MACOSX/Suppl tables_Liver-M├╕_Ogawa/._Suppl_Table S2_Primers_ Liver M├╕.xlsx
- Suppl tables_Liver-M├╕_Ogawa/Suppl_Table S3_Primers_ Liver M├╕.xlsx
- __MACOSX/Suppl tables_Liver-M├╕_Ogawa/._Suppl_Table S3_Primers_ Liver M├╕.xlsx
