# Supplementary material for: Eph/Ephrin Promotes the Adhesion of Liver Tissue-Resident Macrophages to a Mimicked Surface of Liver Sinusoidal Endothelial Cells
Source: Biomedicines. 2022 Dec 12;10(12):3234. doi: 10.3390/biomedicines10123234 (PMC9775184; doi:10.3390/biomedicines10123234)
Supplement: Supplementary file 1 [file biomedicines-10-03234-s001.zip › Suppl tables_Liver-M├╕_Ogawa/Suppl_Table_S4_Liver M├╕_FCM_vfa.xlsx]

## Sheet: Sheet1
	Table S4 Monoclonal antibodies used for flow cytometry
	Test antibody	Conjugated dye	Clone	Isotype	µg/sample	Catalog number	Maker
	anti-mouse CD11a/CD18 (integrin αLβ2)	APC	REA880	recombinant human IgG1	aa0.15	130-114-424	Miltenyi Biotec
	anti-human/mouse CD11b (integrin αM)	FITC	M1/70	rat IgG2b	aa0.5	35-0112	Tonbo Biosciences
	anti-human/mouse CD11b (integrin αM)	APC	M1/70	rat IgG2b	aa0.125	20-0112	Tonbo Biosciences
	anti-mouse CD11c (integrin αX)	APC	N418	hamster IgG1	aa0.125	20-0114	Tonbo Biosciences
	anti-mouse CD18 (integrin β2)	APC	M18/2	rat IgG2a	aa0.15	130-104-019	Miltenyi Biotec
	anti-mouse CD29 (integrin β1)	FITC	HMβ-1	hamstar IgG	aa0.15	130-102-503	Miltenyi Biotec
	anti-mouse CD36 (FAT)	APC	REA1184	recombinant human IgG1	aa0.15	130-122-090	Miltenyi Biotec
	anti-mouse CD49d (integrin α4)	APC	R1-2	rat IgG2b	aa0.15	130-102-142	Miltenyi Biotec
	anti-mouse CD49e (integrin α5)	FITC	MHa5-1	hamstar IgG	aa0.5	11-0493	Thermo Fisher
	anti-human/mouse CD49f (integrin α6)	PE	GoH3	rat IgG2a	aa0.15	130-100-096	Miltenyi Biotec
	anti-mouse CD54 (ICAM-1)	APC	REA171	recombinant human IgG1	aa0.15	130-104-216	Miltenyi Biotec
	anti-mouse CD68 (Lamp4, macrosialin)	FITC	FA-11	rat IgG2a	aa0.15	130-102-534	Miltenyi Biotec
	anti-mouse CD106 (VCAM-1)	FITC	REA971	recombinant human IgG1	aa0.15	130-116-322	Miltenyi Biotec
	anti-mouse CD115 (CSF-1R)	FITC	AFS98	rat IgG2a	aa0.5	35-1152	Tonbo Biosciences
	anti-mouse CD116 (CSF-2Rα)	APC	698423	rat IgG2a	aa0.1	FAB6130A	R&D Systems
	anti-mouse CD146 (MCAM, Endo-CAM)	FITC	ME-9F1	rat IgG2a	aa0.15	130-102-230	Miltenyi Biotec
	anti-mouse CD169 (Siglec-1)	PE	REA197	recombinant human IgG1	aa0.15	130-104-954	Miltenyi Biotec
	anti-mouse CD184 (CXCR4)	FITC	REA107	recombinant human IgG1	aa0.15	130-124-714	Miltenyi Biotec
	anti-mouse CD192 (CCR2)	PE	REA538	recombinant human IgG1	aa0.15	130-117-548	Miltenyi Biotec
	anti-mouse CD206 (MMR)	APC	MR6F3	rat IgG2b	aa0.25	17-2061-80	Thermo Fisher
	anti-human/mouse arginase 1	APC	A1exF5	rat IgG2a	aa0.25	17-3692-82	Thermo Fisher
	anti-mouse F4/80	FITC	BM8.1	rat IgG2b	aa0.5	35-4801	Tonbo Biosciences
	anti-mouse Metk	APC	REA477	recombinant human IgG1	aa0.15	130-128-215	Miltenyi Biotec
	anti-mouse MHC II	FITC	M5/114.15.2	rat IgG2b	aa0.5	35-5321	Tonbo Biosciences
	anti-mouse iNOS	FITC	REA982	recombinant human IgG1	aa0.15	130-116-421	Miltenyi Biotec
	Control antibody	Conjugated dye	Clone	Isotype	Catalog number	Maker
	monoclonal REA control	FITC	REA293	recombinant human IgG1	130-113-437	Miltenyi Biotec
	monoclonal REA control	PE	REA293	recombinant human IgG1	130-113-438	Miltenyi Biotec
	monoclonal REA control	APC	REA293	recombinant human IgG1	130-113-434	Miltenyi Biotec
	rat IgG2a isotype control	FITC	2A3	IgG2a	35-4321	Tonbo Biosciences
	rat IgG2a isotype control	PE	2A3	IgG2a	50-4321	Tonbo Biosciences
	rat IgG2a isotype control	APC	2A3	IgG2a	20-4321	Tonbo Biosciences
	rat IgG2b isotype control	FITC	LTF-2	IgG2b	35-4031	Tonbo Biosciences
	rat IgG2b isotype control	APC	LTF-2	IgG2b	20-4031	Tonbo Biosciences
	hamster IgG1 isotype control	FITC	eBio299Arm	IgG1	11-4888-81	Thermo Fisher
	hamster IgG1 isotype control	APC	PIP	IgG1	20-4888	Tonbo Biosciences
	Blocking antibody	Clone	Isotype	µg/sample	Catalog number	Maker
	anti-mouse CD16/32	2.4G2	rat IgG2b	aa0.5	70-0161	Tonbo Biosciences
