# Supplementary material for: Eph/Ephrin Promotes the Adhesion of Liver Tissue-Resident Macrophages to a Mimicked Surface of Liver Sinusoidal Endothelial Cells
Source: Biomedicines. 2022 Dec 12;10(12):3234. doi: 10.3390/biomedicines10123234 (PMC9775184; doi:10.3390/biomedicines10123234)
Supplement: Supplementary file 1 [file biomedicines-10-03234-s001.zip › Suppl tables_Liver-M├╕_Ogawa/Suppl_Table S1_Primers_ Liver M├╕.xlsx]

## Sheet: Sheet1
	Table S1. Primers of Ephs and ephrins, and cycle numbers for PCR amplification
	Primer			Product size (bp)	Annealing temp. (°C)	Cycle number
	Epha1	Forward	5’-GTGGCCTCTACTTAGCTTTC-3’	377	59.3	32
		Reverse	5’-CTCTGCTATGCTATGTTGGG-3’
	Epha2	Forward	5’-GAGTGTCCAGAGCATACCCT-3’	549	62.0	32
		Reverse	5’-GCGGTAGGTGACTTCGTACT-3’
	Epha3	Forward	5’-TGTTGGTGCTTGTGTTGCC-3’	440	57.3	32
		Reverse	5’-CATTTCTTGGTGCGGATGG-3’
	Epha4	Forward	5’-GGGCAGTGAATGGAGTGTCT-3’	448	62.0	32
		Reverse	5’-AGAATGACCACGAGGACCAC-3’
	Epha5	Forward	5’-CTCTGGACGTGCCTTCTC-3’	319	56.3	32
		Reverse	5’-TCCCCAGTCCTCCAGGAA-3’
	Epha6	Forward	5’-GTGCGGAGCTTGGCTATGTT-3’	373	61.1	32
		Reverse	5’-GAGCTGAAGGTGGTCTAGTG-3’
	Epha7	Forward	5’-ACGGGGGAAGAAACGATGTC-3’	544	61.1	32
		Reverse	5’-GCTTCCTCAAGTGTGGCAAC-3’
	Epha8	Forward	5’-TTGTGGGAGTGGAACTCGCT-3’	632	60.3	32
		Reverse	5’-CCTGTCCGTTCTGGTAATGC-3’
	Epha10	Forward	5’-ACTACCTAGAAACCGAGACC-3’	493	54.2	32
		Reverse	5’-GACACCTTGTAAAACCCTGG-3’
	Efna1	Forward	5’-CATCATCTGCCCACATTACG-3’	463	60.3	32
		Reverse	5’-AGCAGTGGTAGGAGCAATAC-3’
	Efna2	Forward	5’-GGTGAGCATCAACGACTACC-3’	464	61.4	32
		Reverse	5’-CTGACACTAGGAGCCCAGAA-3’
	Efna3	Forward	5’-GCATGCGGTATACTGGAACAG-3’	485	59.6	32
		Reverse	5’-CTTCCAGTGCAGGTTGTGAG-3’
	Efna4	Forward	5’-GAGCTGGGCTTCAACGATTA-3’	474	60.1	32
		Reverse	5’-TCTCAGGAGACGGAGGATTG-3’
	Efna5	Forward	5’-CCAGATTCCAGAGGGGTGAC-3’	453	60.7	32
		Reverse	5’-ACGGTGTCATCTGCTGGTTC-3’
	Ephb1	Forward	5’-AATGGCATCATCCTGGACTA-3’	464	53.4	32
		Reverse	5’-TCAATCTCCTTGGCAAACTC-3’
	Ephb2	Forward	5’-CGACGAGAACATGAACACTA-3’	583	53.0	32
		Reverse	5’-CCGTTACAGTAGAGTTTGA-3’
	Ephb3	Forward	5’-TGAGACCTCGCTAATCCTCG-3’	555	59.0	32
		Reverse	5’-TGTCCGTAACCCGCTACTGT-3’
	Ephb4	Forward	5’-AGCCCCAAATAGGAGACGAG-3’	540	57.9	32
		Reverse	5’-GGATAGCCCATGACAGGATC-3’
	Ephb6	Forward	5’-CCGAGAGACCTTCACCCTTT-3’	484	58.5	32
		Reverse	5’-CCTGCCTTCGCCATTACAGT-3’
	Efnb1	Forward	5’-TGCTTGATCCCAATGTACTG-3’	520	55.0	32
		Reverse	5’-CGGAGCTTGAGTAGTAGGAC-3’
	Efnb2	Forward	5’-ACCCACAGATAGGAGACAAA-3’	371	53.5	32
		Reverse	5’-GGTTGATCCAGCAGAACTTG-3’
	Efnb3	Forward	5’-CCGCTTCACCATCAAGTTCC-3’	618	55.1	32
		Reverse	5’-TCACCGCTCACCTTCTCGTA-3’
