# Supplementary material for: Eph/Ephrin Promotes the Adhesion of Liver Tissue-Resident Macrophages to a Mimicked Surface of Liver Sinusoidal Endothelial Cells
Source: Biomedicines. 2022 Dec 12;10(12):3234. doi: 10.3390/biomedicines10123234 (PMC9775184; doi:10.3390/biomedicines10123234)
Supplement: Supplementary file 1 [file biomedicines-10-03234-s001.zip › Suppl tables_Liver-M├╕_Ogawa/Suppl_Table S2_Primers_ Liver M├╕.xlsx]

## Sheet: Sheet1
	Table S2. Primers of integrins/integrin ligands and chemokines/chemokine receptors for PCR amplification
	Primer			Product size (bp)	Annealing temp. (°C)	Cycle number
	Itga1	Forward	5’-CGGACAGTGGTTCAGTATTC-3’	660	50.8	30
	(CD49a)	Reverse	5’-GAGATGACACGTGATGGTAG-3’
	Itga2	Forward	5’-CAGACAATTCGGTCAGTCTC-3’	555	47.9	30
	(CD49b)	Reverse	5’-GCTGAGGGTTATGTGTATCG-3’
	Itga3	Forward	5’-GGGTGATGACTATACCAACC-3’	465	50.8	30
	(CD49c)	Reverse	5’-GATAAATCCCAGTCCTTCCG-3’
	Itga4	Forward	5’-CTTAGGCTACTCAGTTGGAG-3’	496	52.5	30
	(CD49d)	Reverse	5’-TGAGTAGGTGGAGGAGATTC-3’
	Itga5	Forward	5’-ATGGAGATGGGCTAGATGAC-3’	571	55.6	30
	(CD49e)	Reverse	5’-CTAAGGTTGATGCAGGACAC-3’
	Itga6	Forward	5’-GAGCTCCCTATGATGATCTG-3’	458	54.1	30
	(CD49f)	Reverse	5’-CTGAGTATACTTTGGCTCGG-3’
	Itgal	Forward	5’-TCTGGAGGGACCTATGTTAC-3’	526	50.8	30
	(CD11a)	Reverse	5’-TTCCTCTACAGGTTCTGAGG-3’
	Itgam	Forward	5’-GACCAGTAAGGTCATACAGC-3’	586	54.1	30
	(CD11b)	Reverse	5’-CATCATGTCCTTGTACTGCC-3’
	Itgax	Forward	5’-CCAACTGTTCACTTCACACC-3’	404	57.9	30
	(CD11c)	Reverse	5’-GTTTGGTCATCTACAGCCAG-3’
	Itgad	Forward	5’-GTACGGTTCTCCTGGAAAGA-3’	513	52.5	30
	(CD11d)	Reverse	5’-GTCCCTCATATCCTCGTTCT-3’
	Itgb1	Forward	5’-GCCAGCCAAGTGACATAGAG-3’	532	54.1	30
	(CD29)	Reverse	5’-AAGCCACCTTCTGGAGAATC-3’
	Itgb2	Forward	5’-GCACCAAGTACAAAGTCAGC-3’	353	52.5	30
	(CD18)	Reverse	5’-GTCATCAAGCATGGAGTAGG-3’
	Icam-1	Forward	5’-TCAGCAGACTCTGAAATGCC-3’	303	52.1	30
	(CD54)	Reverse	5’-ATCCTGATCTTTCTCTGGCCG-3’
	Vcam-1	Forward	5’-GGTCTACTCATTCCCTGAAG-3’	422	57.1	30
	(CD106)	Reverse	5’-GTATCCCATCACTTGAGCAG-3’
	Ccl2	Forward	5’-ACCTGCTGCTACTCATTCAC-3’	341	57.4	30
		Reverse	5’-GTCACACTGGTCACTCCTAC-3’
	Cxcl9	Forward	5’-GAAGTCCGCTGTTCTTTTCC-3’	217	57.5	30
		Reverse	5’-GCAGGTTTGATCTCCGTTCT-3’
	Cxcl12	Forward	5’-AAGGACTTTCCAGTAGACCC-3’	542	56.6	30
		Reverse	5’-CTGAACTGGATAAAGGAGCC-3’
	Ccr2	Forward	5’-TTACCTCAGTTCATCCACGG-3’	611	61.1	30
		Reverse	5’-ATGATTCCTGGTAGAGAGGC-3’
	Cxcr3	Forward	5’-TAGTTGTATGGGGTCTCTGT-3’	551	55.1	30
		Reverse	5’-GGATGATTCTCTCCGTGAAG-3’
	Cxcr4	Forward	5’-CCTCCTCCTGACTATACCTG-3’	357	56.6	30
		Reverse	5’-CTCTCGAAGTCACATCCTTG-3’
