# Supplementary material for: Eph/Ephrin Promotes the Adhesion of Liver Tissue-Resident Macrophages to a Mimicked Surface of Liver Sinusoidal Endothelial Cells
Source: Biomedicines. 2022 Dec 12;10(12):3234. doi: 10.3390/biomedicines10123234 (PMC9775184; doi:10.3390/biomedicines10123234)
Supplement: Supplementary file 1 [file biomedicines-10-03234-s001.zip › Suppl tables_Liver-M├╕_Ogawa/Suppl_Table S3_Primers_ Liver M├╕.xlsx]

## Sheet: Sheet1
	Table S3. Primers of Kuffer cell markers, growth factors and growth factor receptors of macrophages, and hepatic stellate cell makers for PCR amplification
	Primer			Product size (bp)	Annealing temp. (°C)	Cycle number
	Id3	Forward	5’-GTGCTGCCTGTCGGAACGTA-3’	308	60.7	32
		Reverse	5’-AGCTCCTCTTGTCCTTGGAG-3’
	Lxra (NR1H3)	Forward	5’-GCCTCAATGCCTGATGTTTC-3’	538	58.0	32
		Reverse	5’-GAGCCTGTTCCTCTTCTTGC-3’
	Spic	Forward	5’-TCAGAGGCAACGCTAACTAC-3’	466	50.9	32
		Reverse	5’-GCAAGTCTTTGGAGAACAGC-3’
	Csf1	Forward	5’-CTTGGCTTGGGATGATTCTC-3’	382	55.0	32
	(M-CSF)	Reverse	5’-GGTCCTCTGTTGATTTAGGG-3’
	Csf2	Forward	5’-TACTTTTCCTGGGCATTGTG-3’	337	55.6	32
	(GM-CSF)	Reverse	5’-GCATAGGTGGTAACTTGTGT-3’
	Il34	Forward	5’-GTGGCTTTGGGAAACGAGAA-3’	329	58.1	32
		Reverse	5’-AGCAATGTCTGAACCTCCTG-3’
	Csf1r	Forward	5’-GGGACAGCACGAGAATATAG-3’	590	50.0	30
	(CD115)	Reverse	5’-CACTCTGAACTGTGTAGACG-3’
	Csf2ra	Forward	5’-GCTGGTTCAGGAGGATGATG-3’	457	57.1	30
	(CD116)	Reverse	5’-CAGTGGGAAGAGTTACAGGA-3’
	Desmin	Forward	5’-GCGTGACAACCTGATAGACG-3’	428	59.4	30
		Reverse	5’-TCATCTCCTGCTTGGCTTGG-3’
	Gfap	Forward	5’-GAGGAGTGGTATCGGTCTAA-3’	506	56.2	30
		Reverse	5’-ATCTGGTGAGCCTGTATTGG-3’
	Ngfr	Forward	5’-TACTACCAGGACGAGGAGAC-3’	446	57.8	30
	(p75)	Reverse	5’-GCAGCCAAGATGGAGCAATA-3’
	Gapdh	Forward	5’-GACTCCACTCACGGCAAAT-3’	689	57.5	24
		Reverse	5’-TCCTCAGTGTAGCCCAAGAT-3’
